# Supplementary material for: Direct-seq: programmed gRNA scaffold for streamlined scRNA-seq in CRISPR screen
Source: Genome Biol. 2020 Jun 8;21:136. doi: 10.1186/s13059-020-02044-w (PMC7278172; doi:10.1186/s13059-020-02044-w)
Supplement: Supplementary file 2 — Additional file 2: Table S1. Comparison results of KO efficiency used WT and progammed scaffold RNA in gene knockout experiment. [file 13059_2020_2044_MOESM2_ESM.xlsx]

## Sheet: Table S1
Table S1: Comparison results of KO efficiency used WT and progammed scaffold RNA in gene knockout experiment.
a. Data for Fig1a.
WT	Tail-30A	WT	Tail-8A8G	WT	Tetra-30A	WT	Tetra-8A8G	WT	L2-30A	WT	L2-8A8G
0.782	0.599	0.782	0.745	0.884	0.789	0.884	0.829	0.821	0.796	0.821	0.807
0.805	0.591	0.805	0.703	0.805	0.706	0.699	0.642	0.884	0.745	0.884	0.769
		0.291	0.281			0.782	0.736	0.805	0.712	0.699	0.767
		0.626	0.644			0.805	0.703			0.782	0.735
		0.699	0.599
b. Data for Fig1b.
CXCR4		VEGFA		DMD
WT	8A8G	WT	8A8G	WT	8A8G
0.278	0.296	0.193	0.138	0.153	0.148
0.525	0.489	0.449	0.399	0.25	0.297
0.496	0.406	0.541	0.457	0.309	0.329
