# Supplementary material for: Direct-seq: programmed gRNA scaffold for streamlined scRNA-seq in CRISPR screen
Source: Genome Biol. 2020 Jun 8;21:136. doi: 10.1186/s13059-020-02044-w (PMC7278172; doi:10.1186/s13059-020-02044-w)
Supplement: Supplementary file 3 — Additional file 3: Table S2. List of scaffold variants, tRNA, and sgRNA cassette. (a) Programmed scaffold variants used in this study. (b) tRNA sequences for gene knockout experiments. (c) Dual-sgRNA expression cassette for Jurkat TCR activation experiment. (d) Design for multiplexed gRNAs expression cassette in the activation experiment. [file 13059_2020_2044_MOESM3_ESM.xlsx]

## Sheet: Table S2
Table S2: List of scaffold variants, tRNA, and sgRNA cassette.
a: Programmed scaffold variants used in this study.
Scaffold variants	Start site		Stem1	Tetra loop	Stem1		Stem2	Loop2	Stem2		Linker	Capture sequence	Terminator
WT	G	GTTTTAGA	GCTA		TAGC	AAGTTAAAATAAGGCTAGTCCGTTATCA	ACTT	GAAA	AAGT	GGCACCGAGTCGGTGC			TTTTTTTT
Tail-30A	G	GTTTgAGA	GCTATGCTG	GAAA	CAGCATAGC	AAGTTcAAATAAGGCTAGTCCGTTATCA	ACTT	GAAA	AAGT	GGCACCGAGTCGGTGC	TCGG	AAAAAAAAAAAAAAAAAAAAAAAAAAAAAA	TTTTTTT
Tail-8A8G	G	GTTTgAGA	GCTATGCTG	GAAA	CAGCATAGC	AAGTTcAAATAAGGCTAGTCCGTTATCA	ACTT	GAAA	AAGT	GGCACCGAGTCGGTGC	TCGG	AAAAAAAAGAAAAAAAGAAAAAAAGAAAAA	TTTTTTT
Tetra-8A8G	G	GTTTGAGA	GCTATGCTGG	CGAAAAAAAAGAAAAAAAGAAAAAAAGAAAAA	CCAGCATAGC	AAGTTCAAATAAGGCTAGTCCGTTATCA	ACTT	GAAA	AAGT	GGCACCGAGTCGGTGC			TTTTTTTT
Tetra-8A8G2	G	GTTTGAGA	GCTATGCCGG	CGAAAAAAAAGAAAAAAAGAAAAAAAGAAAAA	CCGGCATAGC	AAGTTCAAATAAGGCTAGTCCGTTATCA	ACTT	GAAA	AAGT	GGCACCGAGTCGGTGC			TTTTTTTT
L2-8A8G	G	GTTTGAGA	GCTATGCTG	GAAA	CAGCATAGC	AAGTTCAAATAAGGCTAGTCCGTTATCA	ACTTGGCC	CGAAAAAAAAGAAAAAAAGAAAAAAAGAAAAA	GGCCAAGT	GGCACCGAGTCGGTGC			TTTTTTTT
L2-ext-8A8G	G	GTTTGAGA	GCTATGCTG	GAAA	CAGCATAGC	AAGTTCAAATAAGGCTAGTCCGTTATCA	ACTTGGCCCG	CGAAAAAAAAGAAAAAAAGAAAAAAAGAAAAA	CGGGCCAAGT	GGCACCGAGTCGGTGC			TTTTTTTT
Tetra-30A	G	GTTTGAGA	GCTATGCTGG	CGAAAAAAAAAAAAAAAAAAAAAAAAAAAAAA	CCAGCATAGC	AAGTTCAAATAAGGCTAGTCCGTTATCA	ACTT	GAAA	AAGT	GGCACCGAGTCGGTGC			TTTTTTTT
L2-30A	G	GTTTGAGA	GCTATGCTG	GAAA	CAGCATAGC	AAGTTCAAATAAGGCTAGTCCGTTATCA	ACTTGGCCC	CGAAAAAAAAAAAAAAAAAAAAAAAAAAAAAA	GGGCCAAGT	GGCACCGAGTCGGTGC			TTTTTTTT
SAM	G	GTTTTAGA	GCTAGGCC	AACATGAGGATCACCCATGTCTGCAG	GGCCTAGC	AAGTTAAAATAAGGCTAGTCCGTTATCA	ACTTGGCC	AACATGAGGATCACCCATGTCTGCAG	GGCCAAGT	GGCACCGAGTCGGTGC			TTTTTTTT
SAM-T30A	G	GTTTTAGA	GCTAGGCC	AACATGAGGATCACCCATGTCTGCAG	GGCCTAGC	AAGTTAAAATAAGGCTAGTCCGTTATCA	ACTTGGCC	AACATGAGGATCACCCATGTCTGCAG	GGCCAAGT	GGCACCGAGTCGGTGC	TCGG	AAAAAAAAAAAAAAAAAAAAAAAAAAAAAA	TTTTTTTT
SAM-T8A8G	G	GTTTTAGA	GCTAGGCC	AACATGAGGATCACCCATGTCTGCAG	GGCCTAGC	AAGTTAAAATAAGGCTAGTCCGTTATCA	ACTTGGCC	AACATGAGGATCACCCATGTCTGCAG	GGCCAAGT	GGCACCGAGTCGGTGC	TCGG	AAAAAAAAGAAAAAAAGAAAAAAAGAAAAA	TTTTTTTT
SAM-T30A-RNaseMRP	G	GTTTTAGA	GCTAGGCC	AACATGAGGATCACCCATGTCTGCAG	GGCCTAGC	AAGTTAAAATAAGGCTAGTCCGTTATCA	ACTTGGCC	AACATGAGGATCACCCATGTCTGCAG	GGCCAAGT	GGCACCGAGTCGGTGC	TCGG	AAAAAAAAAAAAAAAAAAAAAAAAAAAAAA	AATCCATGACCAAATTGGTCCATGGATTCACCCACCCCTTTTTATTTTTTT
SAM-T8A8G-RNaseMRP	G	GTTTTAGA	GCTAGGCC	AACATGAGGATCACCCATGTCTGCAG	GGCCTAGC	AAGTTAAAATAAGGCTAGTCCGTTATCA	ACTTGGCC	AACATGAGGATCACCCATGTCTGCAG	GGCCAAGT	GGCACCGAGTCGGTGC	TCGG	AAAAAAAAGAAAAAAAGAAAAAAAGAAAAA	AATCCATGACCAAATTGGTCCATGGATTCACCCACCCCTTTTTATTTTTTT
opt1-SAM-T8A8G	G	GTTTgAGA	GCTATGCCGG	AACATGAGGATCACCCATGTCTGCAG	CCGGCATAGC	AAGTTcAAATAAGGCTAGTCCGTTATCA	ACTTGGCCCG	AACATGAGGATCACCCATGTCTGCAG	CGGGCCAAGT	GGCACCGAGTCGGTGC	TCGG	AAAAAAAAGAAAAAAAGAAAAAAAGAAAAA	TTTTTTT
opt1-SAM-T8A8G-RNaseMRP	G	GTTTgAGA	GCTATGCCGG	AACATGAGGATCACCCATGTCTGCAG	CCGGCATAGC	AAGTTcAAATAAGGCTAGTCCGTTATCA	ACTTGGCCCG	AACATGAGGATCACCCATGTCTGCAG	CGGGCCAAGT	GGCACCGAGTCGGTGC	TCGG	AAAAAAAAGAAAAAAAGAAAAAAAGAAAAA	AATCCATGACCAAATTGGTCCATGGATTCACCCACCCCTTTTTATTTTTTT
RNaseMRP(8A8G-T2)	G	GTTTgAGA	GCTATGCTG	GAAA	CAGCATAGC	AAGTTcAAATAAGGCTAGTCCGTTATCA	ACTT	GAAA	AAGT	GGCACCGAGTCGGTGC	TCGG	AAAAAAAAGAAAAAAAGAAAAAAAGAAAAA	AATCCATGACCAAATTGGTCCATGGATTCACCCACCCCTTTTTATTTTTTT
hRNU6	G	GTTTgAGA	GCTATGCTG	GAAA	CAGCATAGC	AAGTTcAAATAAGGCTAGTCCGTTATCA	ACTT	GAAA	AAGT	GGCACCGAGTCGGTGC	TCGG	AAAAAAAAGAAAAAAAGAAAAAAAGAAAAA	TTGGAACGAAATCGTTCCATATTTTTTTTT
hRMRP	G	GTTTgAGA	GCTATGCTG	GAAA	CAGCATAGC	AAGTTcAAATAAGGCTAGTCCGTTATCA	ACTT	GAAA	AAGT	GGCACCGAGTCGGTGC	TCGG	AAAAAAAAGAAAAAAAGAAAAAAAGAAAAA	GGCCGTGCTGAAGAAATCTTCAGCGCGGCTTTTTTTT
hRN7SK	G	GTTTgAGA	GCTATGCTG	GAAA	CAGCATAGC	AAGTTcAAATAAGGCTAGTCCGTTATCA	ACTT	GAAA	AAGT	GGCACCGAGTCGGTGC	TCGG	AAAAAAAAGAAAAAAAGAAAAAAAGAAAAA	GAGGCGCTGCATGTGGCAGCTGCCTTTTTTTT
hRPPH1	G	GTTTgAGA	GCTATGCTG	GAAA	CAGCATAGC	AAGTTcAAATAAGGCTAGTCCGTTATCA	ACTT	GAAA	AAGT	GGCACCGAGTCGGTGC	TCGG	AAAAAAAAGAAAAAAAGAAAAAAAGAAAAA	GGGCGGAGGGAAAATTCCCTCCGCCCATTTTTTTT
hRNY1	G	GTTTgAGA	GCTATGCTG	GAAA	CAGCATAGC	AAGTTcAAATAAGGCTAGTCCGTTATCA	ACTT	GAAA	AAGT	GGCACCGAGTCGGTGC	TCGG	AAAAAAAAGAAAAAAAGAAAAAAAGAAAAA	GGCTGGTCAAATGACTAGTCTTTTTTTT
hRNY3	G	GTTTgAGA	GCTATGCTG	GAAA	CAGCATAGC	AAGTTcAAATAAGGCTAGTCCGTTATCA	ACTT	GAAA	AAGT	GGCACCGAGTCGGTGC	TCGG	AAAAAAAAGAAAAAAAGAAAAAAAGAAAAA	GGCTGGTCCGAGTGAAATCACTTGACTAGCCTTTTTTT
hSNAR-A3	G	GTTTgAGA	GCTATGCTG	GAAA	CAGCATAGC	AAGTTcAAATAAGGCTAGTCCGTTATCA	ACTT	GAAA	AAGT	GGCACCGAGTCGGTGC	TCGG	AAAAAAAAGAAAAAAAGAAAAAAAGAAAAA	CCGGAGCCATGTGGAAATCCACATGGGTCGGAATTTTTTTT
SUP4	G	GTTTgAGA	GCTATGCTG	GAAA	CAGCATAGC	AAGTTcAAATAAGGCTAGTCCGTTATCA	ACTT	GAAA	AAGT	GGCACCGAGTCGGTGC	TCGG	AAAAAAAAGAAAAAAAGAAAAAAAGAAAAA	CTCTCGGATACCGGGAGATTTTTTT
5SV2(8A8G-T3)	G	GTTTgAGA	GCTATGCTG	GAAA	CAGCATAGC	AAGTTcAAATAAGGCTAGTCCGTTATCA	ACTT	GAAA	AAGT	GGCACCGAGTCGGTGC	TCGG	AAAAAAAAGAAAAAAAGAAAAAAAGAAAAA	GGTTGCGGCAAATGCTGCAATCTTTTTCTTTGGCTTTTT
5SV2(8A8G-T4)	G	GTTTgAGA	GCTATGCTG	GAAA	CAGCATAGC	AAGTTcAAATAAGGCTAGTCCGTTATCA	ACTT	GAAA	AAGT	GGCACCGAGTCGGTGC	TCGG	AAAAAAAAGAAAAAAAGAAAAAAAGAAAAA	GTCTACGGCAAATGCTGTAGGCTTTTTCTTTGGCTTTTT
LU(T1)	G	GTTTgAGA	GCTATGCTG	GAAA	CAGCATAGC	AAGTTcAAATAAGGCTAGTCCGTTATCA	ACTT	GAAA	AAGT	GGCACCGAGTCGGTGC	GCG	AAAAAAAAAAAAAAAAAAAAAAAAAAAAAA	TGGGCATGGCTCAAGAGCCATGCCTTTTTTTT
6A3G-T1	G	GTTTgAGA	GCTATGCTG	GAAA	CAGCATAGC	AAGTTcAAATAAGGCTAGTCCGTTATCA	ACTT	GAAA	AAGT	GGCACCGAGTCGGTGC	GCG	AAAAAAGAAGAAGAAGAAGAAGAAGAAGAA	TGGGCATGGCTCAAGAGCCATGCCTTTTTTTT
6A4G-T1	G	GTTTgAGA	GCTATGCTG	GAAA	CAGCATAGC	AAGTTcAAATAAGGCTAGTCCGTTATCA	ACTT	GAAA	AAGT	GGCACCGAGTCGGTGC	GCG	AAAAAAGAAAGAAAGAAAGAAAGAAAGAAA	TGGGCATGGCTCAAGAGCCATGCCTTTTTTTT
6A5G-T1	G	GTTTgAGA	GCTATGCTG	GAAA	CAGCATAGC	AAGTTcAAATAAGGCTAGTCCGTTATCA	ACTT	GAAA	AAGT	GGCACCGAGTCGGTGC	GCG	AAAAAAGAAAAGAAAAGAAAAGAAAAGAAA	TGGGCATGGCTCAAGAGCCATGCCTTTTTTTT
6A6G-T1	G	GTTTgAGA	GCTATGCTG	GAAA	CAGCATAGC	AAGTTcAAATAAGGCTAGTCCGTTATCA	ACTT	GAAA	AAGT	GGCACCGAGTCGGTGC	GCG	AAAAAAGAAAAAGAAAAAGAAAAAGAAAAA	TGGGCATGGCTCAAGAGCCATGCCTTTTTTTT
7A6G-T1	G	GTTTgAGA	GCTATGCTG	GAAA	CAGCATAGC	AAGTTcAAATAAGGCTAGTCCGTTATCA	ACTT	GAAA	AAGT	GGCACCGAGTCGGTGC	GCG	AAAAAAAGAAAAAGAAAAAGAAAAAGAAAA	TGGGCATGGCTCAAGAGCCATGCCTTTTTTTT
8A6G-T1	G	GTTTgAGA	GCTATGCTG	GAAA	CAGCATAGC	AAGTTcAAATAAGGCTAGTCCGTTATCA	ACTT	GAAA	AAGT	GGCACCGAGTCGGTGC	GCG	AAAAAAAAGAAAAAGAAAAAGAAAAAGAAA	TGGGCATGGCTCAAGAGCCATGCCTTTTTTTT
9A6G-T1	G	GTTTgAGA	GCTATGCTG	GAAA	CAGCATAGC	AAGTTcAAATAAGGCTAGTCCGTTATCA	ACTT	GAAA	AAGT	GGCACCGAGTCGGTGC	GCG	AAAAAAAAAGAAAAAGAAAAAGAAAAAGAA	TGGGCATGGCTCAAGAGCCATGCCTTTTTTTT
10A6G-T1	G	GTTTgAGA	GCTATGCTG	GAAA	CAGCATAGC	AAGTTcAAATAAGGCTAGTCCGTTATCA	ACTT	GAAA	AAGT	GGCACCGAGTCGGTGC	GCG	AAAAAAAAAAGAAAAAGAAAAAGAAAAAGA	TGGGCATGGCTCAAGAGCCATGCCTTTTTTTT
8A8G-T1	G	GTTTgAGA	GCTATGCTG	GAAA	CAGCATAGC	AAGTTcAAATAAGGCTAGTCCGTTATCA	ACTT	GAAA	AAGT	GGCACCGAGTCGGTGC	GCG	AAAAAAAAGAAAAAAAGAAAAAAAGAAAAA	TGGGCATGGCTCAAGAGCCATGCCTTTTTTTT
6A3G	G	GTTTgAGA	GCTATGCTG	GAAA	CAGCATAGC	AAGTTcAAATAAGGCTAGTCCGTTATCA	ACTT	GAAA	AAGT	GGCACCGAGTCGGTGC	TCGG	AAAAAAGAAGAAGAAGAAGAAGAAGAAGAA	TTTTTTTT
6A4G	G	GTTTgAGA	GCTATGCTG	GAAA	CAGCATAGC	AAGTTcAAATAAGGCTAGTCCGTTATCA	ACTT	GAAA	AAGT	GGCACCGAGTCGGTGC	TCGG	AAAAAAGAAAGAAAGAAAGAAAGAAAGAAA	TTTTTTTT
6A5G	G	GTTTgAGA	GCTATGCTG	GAAA	CAGCATAGC	AAGTTcAAATAAGGCTAGTCCGTTATCA	ACTT	GAAA	AAGT	GGCACCGAGTCGGTGC	TCGG	AAAAAAGAAAAGAAAAGAAAAGAAAAGAAA	TTTTTTTT
6A6G	G	GTTTgAGA	GCTATGCTG	GAAA	CAGCATAGC	AAGTTcAAATAAGGCTAGTCCGTTATCA	ACTT	GAAA	AAGT	GGCACCGAGTCGGTGC	TCGG	AAAAAAGAAAAAGAAAAAGAAAAAGAAAAA	TTTTTTTT
7A6G	G	GTTTgAGA	GCTATGCTG	GAAA	CAGCATAGC	AAGTTcAAATAAGGCTAGTCCGTTATCA	ACTT	GAAA	AAGT	GGCACCGAGTCGGTGC	TCGG	AAAAAAAGAAAAAGAAAAAGAAAAAGAAAA	TTTTTTTT
8A6G	G	GTTTgAGA	GCTATGCTG	GAAA	CAGCATAGC	AAGTTcAAATAAGGCTAGTCCGTTATCA	ACTT	GAAA	AAGT	GGCACCGAGTCGGTGC	TCGG	AAAAAAAAGAAAAAGAAAAAGAAAAAGAAA	TTTTTTTT
9A6G	G	GTTTgAGA	GCTATGCTG	GAAA	CAGCATAGC	AAGTTcAAATAAGGCTAGTCCGTTATCA	ACTT	GAAA	AAGT	GGCACCGAGTCGGTGC	TCGG	AAAAAAAAAGAAAAAGAAAAAGAAAAAGAA	TTTTTTTT
10A6G	G	GTTTgAGA	GCTATGCTG	GAAA	CAGCATAGC	AAGTTcAAATAAGGCTAGTCCGTTATCA	ACTT	GAAA	AAGT	GGCACCGAGTCGGTGC	TCGG	AAAAAAAAAAGAAAAAGAAAAAGAAAAAGA	TTTTTTTT
b: tRNA sequences for gene knockout experiments
Name	sequence
Human_tRNA_Gln	GGTTCCATGGTGTAATGGTTAGCACTCTGGACTCTGAATCCAGCGATCCGAGTTCAAATCTCGGTGGAACCT
Rice_tRNA_Gly	AACAAAGCACCAGTGGTCTAGTGGTAGAATAGTACCCTGCCACGGTACAGACCCGGGTTCGATTCCCGGCTGGTGCA
c: Dual-sgRNA expression cassette for Jurkat TCR activation experiment.
Name	protospacer 1	scaffold (wt)	human Gln tRNA	protospacer 2	RNaseMRP(programmed scaffold RNA)
dual-sgRNA expression cassette	nnnnnnnnnnnnnnnnnnnn	GTTTAAGAGCTATGCTGGAAACAGCATAGCAAGTTTAAATAAGGCTAGTCCGTTATCAACTTGAAAAAGTGGCACCGAGTCGGTGC	GGTTCCATGGTGTAATGGTTAGCACTCTGGACTCTGAATCCAGCGATCCGAGTTCAAATCTCGGTGGAacct	nnnnnnnnnnnnnnnnnnnn	GTTTgAGAGCTAtgctgGAAAcagcaTAGCAAGTTcAAATAAGGCTAGTCCGTTATCAACTTGAAAAAGTGGCACCGAGTCGGTGCTCGGAAAAAAAAGAAAAAAAGAAAAAAAGAAAAAAATCCATGACCAAATTGGTCCATGGATTCACCCACCCCTTTTTATTTTTTT
d: Design for multiplexed gRNAs expression cassette in the activation experiment.
Hu6 ptomoter	START	spacer 1(IL1B)	opt1-SAM-T8A8G-RNaseMRP		Mu6 promoter	START	spacer2 (HBG1)	opt1-SAM-T8A8G-RNaseMRP
gagggcctatttcccatgattccttcatatttgcatatacgatacaaggctgttagagagataattagaattaatttgactgtaaacacaaagatattagtacaaaatacgtgacgtagaaagtaataatttcttgggtagtttgcagttttaaaattatgttttaaaatggactatcatatgcttaccgtaacttgaaagtatttcgatttcttggctttatatatcttgtggaaaggacgaaaCACC	G	aaaaacagcgagggagaaac	GTTTgAGAGCTATGCCGGAACATGAGGATCACCCATGTCTGCAGCCGGCATAGCAAGTTcAAATAAGGCTAGTCCGTTATCAACTTGGCCCGAACATGAGGATCACCCATGTCTGCAGCGGGCCAAGTGGCACCGAGTCGGTGCTCGGAAAAAAAAGAAAAAAAGAAAAAAAGAAAAAAATCCATGACCAAATTGGTCCATGGATTCACCCACCCCTTTTTATTTTTTT	CTCGAGTACTAGGATCCATTAGGCGGCCGCGTGGATAACCGTATTACCGCCATGCATTAGTTATTAGA	TCTAGAGATCCGACGCGCCATCTCTAGGCCCGCGCCGGCCCCCTCGCACAGACTTGTGGGAGAAGCTCGGCTACTCCCCTGCCCCGGTTAATTTGCATATAATATTTCCTAGTAACTATAGAGGCTTAATGTGCGATAAAAGACAGATAATCTGTTCTTTTTAATACTAGCTACATTTTACATGATAGGCTTGGATTTCTATAACTTCGTATAGCATACATTATACGAAGTTATAAACAGCACAAAAGGAAACTCACCCTAACTGTAAAGTAATTGTGTGTTTTGAGACTATAAGTATCCCTTGGAGAACCACCTT	G	ggctagggatgaagaataaa	GTTTgAGAGCTATGCCGGAACATGAGGATCACCCATGTCTGCAGCCGGCATAGCAAGTTcAAATAAGGCTAGTCCGTTATCAACTTGGCCCGAACATGAGGATCACCCATGTCTGCAGCGGGCCAAGTGGCACCGAGTCGGTGCTCGGAAAAAAAAGAAAAAAAGAAAAAAAGAAAAAAATCCATGACCAAATTGGTCCATGGATTCACCCACCCCTTTTTATTTTTTT
