# Supplementary material for: Direct-seq: programmed gRNA scaffold for streamlined scRNA-seq in CRISPR screen
Source: Genome Biol. 2020 Jun 8;21:136. doi: 10.1186/s13059-020-02044-w (PMC7278172; doi:10.1186/s13059-020-02044-w)
Supplement: Supplementary file 4 — Additional file 4: Table S3. List of primers and spacer sequences. (a) Primers and spacer sequences for gene knockout and activation experiments. (b) Primers and targeting sequences for off-target detection. (c) Primers for capture experiment. (d) Primers used in the nested PCR of gRNA index library preparation. [file 13059_2020_2044_MOESM4_ESM.xlsx]

## Sheet: Table S3
Table S3: List of primers and spacer sequences.
a. Primers and spacer sequences for gene knockout and activaition experiments
Organism	Gene	Forward	Reverse
Homo sapiens	EMX1	GGCTTGGCTTTGCTGGGGCTAG	GACACGGAGAGCAGCTGGGAG
Homo sapiens	DMD	TCTTTACCACTTCCACAATG	GAGAGTAAAGTGATTGGTGG
Homo sapiens	CXCR4	GCCCTTAGCCCACTACTTCA	GTCATCTGCCTCACTGACGT
Homo sapiens	VEGFA	CTTCCCGTTCTCAGCTCCAC	GGTTCACAGCCTGAAAATTACCC
Homo sapiens	HBG1	AGATGCCACAAAGCACCTG	CTGCAGTCACCATCTTCTGC
Homo sapiens	IL1B	ATCTGTACCTGTCCTGCGTG	CGGGCATGTTTTCTGCTTGA
Homo sapiens	ASCL1	CGCGGCCAACAAGAAGATG	CGACGAGTAGGATGAGACCG
Homo sapiens	NANOG	GCAACCACTCCTGGAACACT	GCAGCTTCCAAGGCAGCCTC
Homo sapiens	LIN28A	GCATGCAGAAGCGCAGATC	GTAGGTTGGCTTTCCCTGTGC
Homo sapiens	ZFP42	GCGTTCGTTGAGAGCTCAA	TGCAGCCTTGAAAGGGACAC
Homo sapiens	ACTB	AAATCTGGCACCACACCTTC	CACTGTGTTGCCGTACAGGT
spacer sequences
Organism	Gene	sequence
Homo sapiens	EMX1	GAGTCCGAGCAGAAGAAGAA
Homo sapiens	DMD	TCCTACTCAGACTGTTACTC
Homo sapiens	CXCR4	GGGCAATGGATTGGTCATCC
Homo sapiens	HBG1	GGCTAGGGATGAAGAATAAA
Homo sapiens	IL1B	AAAAACAGCGAGGGAGAAAC
Homo sapiens	ASCL1	CGGGAGAAAGGAACGGGAGG
Homo sapiens	LIN28A	GGGGCTGCCCGCGGGGGGTT
Homo sapiens	NANOG	TGTCTTCAGGTTCTGTTGCT
Homo sapiens	ZFP42	GGGTCTTGGGAGGGGGCGCA
Homo sapiens	VEGFA	TCCCTCTTTAGCCAGAGCCG
Homo sapiens	Human non-targeting, HNT	GGTATTCCGAAGTCCTCCGC
b. Primers and targeting sequences for off-target detection.
Publication ID	Expected On/Off-Target Sequences	Mismatches in target compared to on-target site	Forward PCR Primer	Reverse PCR Primer
VEGFA site2	GACCCCCTCCACCCCGCCTCCGG	0	AGAGAAGTCGAGGAAGAGAGAG	CAGCAGAAAGTTCATGGTTTCG
VEGFA site2 OT1	ATTCCCCCCCACCCCGCCTCAGG	4	TCATGATCCCCAAAAGGGCT	CCATTTGTGCTGATCTGTGGGT
VEGFA site2 OT2	ACACCCCCCCACCCCGCCTCAGG	4	CCCATGAGGGGTTTGAGTGC	TGAAGATGGGCAGTTTGGGG
VEGFA site2 OT3	TACCCCCCACACCCCGCCTCTGG	3	GGGAAGAGGCAGGGCTGTCG	TGCCAGGAAGGAAGCTGGCC
VEGFA site2 OT4	CTCCCCACCCACCCCGCCTCAGG	4	ACACTGGTCCAGGTCCCGTCT	GGCTGTGCCTTCCGATGGAA
VEGFA site2 OT5	CGCCCTCCCCACCCCGCCTCCGG	4	TGCTGCAGGTGGTTCCGGAG	CTGGAACCGCATCCTCCGCA
VEGFA site2 OT6	GCCCCCACCCACCCCGCCTCTGG	3	CCAGGTGGTGTCAGCGGAGG	TGCCTGGCCCTCTCTGAGTCT
c. Primers for capture experiment
RT-qPCR
Forward-RT-qpcr-60	GTTTGAGAGCTATGCTGG
Reverse-RT-qpcr-60	AAGCAGTGGTATCAACG
Reverse-RT-T30VN-60	AAGCAGTGGTATCAACGCAGAGTACTTTTTTTTTTTTTTTTTTTTTTTTTTTTTTVN
d. Primers used in the nested PCR of gRNA index library preparation
Name	Sequence	Notes
P5_Read1	AATGATACGGCGACCACCGAGATCTACACTCTTTCCCTACACGACGCTC	gRNA enrichment PCR
tRNA_Read2	GTGACTGGAGTTCAGACGTGTGCTCTTCCGATCTCTCTGGACTCTGAATCCAGCGAT
P7_Read2_Index1	CAAGCAGAAGACGGCATACGAGATACTCGCTAGTGACTGGAGTTCAGACGTGT	Library preparation PCR
P7_Read2_Index2	CAAGCAGAAGACGGCATACGAGATGGAGCTACGTGACTGGAGTTCAGACGTGT
