# Supplementary material for: Direct-seq: programmed gRNA scaffold for streamlined scRNA-seq in CRISPR screen
Source: Genome Biol. 2020 Jun 8;21:136. doi: 10.1186/s13059-020-02044-w (PMC7278172; doi:10.1186/s13059-020-02044-w)
Supplement: Supplementary file 5 — Additional file 5: Table S4. Summary of the sequencing data. (a) Data stats of sequencing after data analysis in this study. (b) Next Generation Sequencing Analysis of the single-cell Transcriptomes of the K562-Cas9 cell infected with lentiviral sgRNA library containing programmed scaffold RNA. [file 13059_2020_2044_MOESM5_ESM.xlsx]

## Sheet: Table S4
Table S4: Summary of the sequencing data.
a. Data stats of sequencing after data analysis in this study.
	Sequencing depth (# reads)	Mapped reads (# reads)	mappability (%)	# CBC	capture %
index library I	39040200	31194623	0.799039	13355	0.994045
index library II	35889700	29107339	0.811022	13350	0.993673
mRNA library	299580173	2.7112e+08	0.905	13435	-
b. Next Generation Sequencing Analysis of the single-cell Transcriptomes of the K562-Cas9 cell infected with lentiviral sgRNA library containing programmed scaffold RNA.
Cell	Input	Mapped
NKC1.1	19294477	17188786
NKC1.2	22366995	20109485
NKC1.3	21961040	19755662
NKC1.4	14643678	12890004
NKC1.5	17500520	15857713
NKC1.6	19062800	16962472
NKC1.7	3099126	2735337
NKC1.8	4941346	4660565
NKC1.9	5212563	4842540
NKC1.10	5057767	4702812
NKC1.11	5396302	5020554
NKC1.12	4591593	4312791
NKC1.13	5552671	5165493
NKC1.14	4818295	4419265
NKC1.15	5170782	4875593
NKC1.16	4924626	4589646
NKC1.17	5730566	5377088
NKC1.18	4687929	4332366
NKC1.19	4468012	4199049
NKC1.20	5331960	4963277
NKC1.21	5308342	4936090
NKC1.22	4592814	4254923
NKC1.23	4631861	4279080
NKC1.24	5195005	4846062
NKC1.25	5152179	4794437
NKC1.26	5429746	5072863
NKC1.27	4426214	3781368
NKC1.28	4902410	4628887
NKC1.29	5839046	5475976
NKC1.30	5134777	4800914
NKC1.31	539050	417426
NKC1.32	4752773	4363152
NKC1.33	4647536	4259786
NKC1.34	3791703	3476697
NKC1.35	4091611	3739354
NKC1.36	4030138	3754032
NKC1.37	415765	318436
NKC1.38	4864185	4428518
NKC1.39	8374876	7690076
NKC1.40	7940291	7373570
NKC1.41	9497025	8760648
NKC1.42	8080209	7410967
NKC1.43	8429085	7601523
NKC1.44	7684728	7058641
NKC1.45	7919377	7048940
NKC1.46	8470423	7735930
NKC1.47	3414078	3109793
NKC1.48	5087266	4688632
NKC1.49	5388501	4943346
NKC1.50	4705462	4293307
NKC1.51	5264379	4872897
NKC1.52	4203739	3815367
NKC1.53	4332456	4011605
NKC1.54	5284552	4749481
NKC1.55	4660802	4196478
NKC1.56	6660931	6160605
NKC1.57	6452902	5977387
NKC1.58	6341187	5953430
NKC1.59	4971801	4016264
NKC1.60	6097777	5638849
NKC1.61	4995590	4072541
NKC1.62	6705157	6188277
NKC1.63	5098363	4792573
NKC1.64	2606638	2142727
NKC1.65	6358952	5899977
NKC1.66	5533911	5166123
NKC1.67	5150092	4604638
NKC1.68	5113844	4736413
NKC1.69	4451000	4204751
NKC1.70	5309590	4935938
NKC1.71	10313683	9591717
NKC1.72	11131256	10372474
NKC1.73	10054582	9371461
NKC1.74 (empty well)	2302787	1939551
NKC1.75 (empty well)	1166388	870501
NKC1.76 (empty well)	3814564	3189514
